# Supplementary material for: Transcriptomic analysis of cellular senescence induced by ectopic expression of ATF6α in human breast cancer cells
Source: PLoS One. 2024 Oct 28;19(10):e0309749. doi: 10.1371/journal.pone.0309749 (PMC11515977; doi:10.1371/journal.pone.0309749)
Supplement: S3 Fig — MCF-7 cells were co-transfected with ATF6α cDNA, and control siRNA (SC) or siRNA for the indicated genes. After 5 days, SA-β-gal staining was performed. (A, C, E, G) Light microscopic images represent three independent experiments. (B, D, F, H) Percentages of SA-β-gal (+) cells were plotted. (I, K, M) Light microscopic images represent three independent experiments. (J, L, N) Percentages of SA-β-gal (+) cells were plotted. Data represent the mean of triplicate determinations ± S.D. (O, P) MCF-7 cells were transfected with ATF6α cDNA or an empty vector and treated with 100 nM Ravoxertinib, an ERK inhibitor, or 500 nM Trametinib, a MEK1/2 inhibitor. After 5 days, SA-β-gal staining was performed. Data represent the mean of triplicate determinations ± S.D. Ctrl, control; ATF6 O/E, ATF6α overexpression. * P<0.05; ** P<0.01; *** P<0.001; ns, non-significant. (ZIP) [file pone.0309749.s003.zip]

Archive with 2 entries (2 files):
- S3A-S3H Fig.tif
- S3I-S3P Fig.tif
